# Supplementary material for: Megarthrus of China. Part 4. The M.hemipterus complex (Coleoptera, Staphylinidae, Proteininae), with description of a new species from Yunnan Province
Source: Zookeys. 2021 Aug 17;1056:17–34. doi: 10.3897/zookeys.1056.66553 (PMC8384827; doi:10.3897/zookeys.1056.66553)
Supplement: XML Treatment for Megarthrus dentipes [file zookeys.1056.66553-treatment1.xml]

<!DOCTYPE tp:taxon-treatment
  PUBLIC "-//TaxonX//DTD Taxonomic Treatment Publishing DTD v0 20100105//EN" "tax-treatment-NSO.dtd">
<tp:taxon-treatment xmlns:tp="http://www.plazi.org/taxpub"><tp:treatment-meta><kwd-group><label>Taxon classification</label><kwd><named-content xmlns:xlink="http://www.w3.org/1999/xlink" content-type="kingdom">Animalia</named-content></kwd><kwd><named-content xmlns:xlink="http://www.w3.org/1999/xlink" content-type="order">Coleoptera</named-content></kwd><kwd><named-content xmlns:xlink="http://www.w3.org/1999/xlink" content-type="family">Staphylinidae</named-content></kwd></kwd-group><mixed-citation publication-type="journal"><person-group><name><surname>Liu</surname><given-names>Zhiping</given-names></name><name><surname>Cuccodoro</surname><given-names>Giulio</given-names></name></person-group><article-title><italic><tp:taxon-name><tp:taxon-name-part taxon-name-part-type="genus" reg="Megarthrus">Megarthrus</tp:taxon-name-part></tp:taxon-name></italic> of China. Part 4. The <italic><tp:taxon-name><tp:taxon-name-part taxon-name-part-type="genus" reg="Megarthrus">M.</tp:taxon-name-part><tp:taxon-name-part taxon-name-part-type="species" reg="hemipterus">hemipterus</tp:taxon-name-part></tp:taxon-name></italic> complex (<tp:taxon-name><tp:taxon-name-part taxon-name-part-type="order">Coleoptera</tp:taxon-name-part></tp:taxon-name>, <tp:taxon-name><tp:taxon-name-part taxon-name-part-type="family">Staphylinidae</tp:taxon-name-part></tp:taxon-name>, <tp:taxon-name><tp:taxon-name-part taxon-name-part-type="subfamily">Proteininae</tp:taxon-name-part></tp:taxon-name>), with description of a new species from Yunnan Province</article-title><source>Zookeys</source><day>17</day><month>8</month><year>2021</year><volume>1056</volume><fpage>17</fpage><lpage>34</lpage><pub-id pub-id-type="doi">10.3897/zookeys.1056.66553</pub-id></mixed-citation></tp:treatment-meta><tp:nomenclature><tp:taxon-name>
            <object-id xmlns:xlink="http://www.w3.org/1999/xlink" content-type="arpha" xlink:type="simple">428115CE-D7F5-538B-896B-B37869F860AA</object-id>
            <tp:taxon-name-part taxon-name-part-type="genus" reg="Megarthrus">Megarthrus</tp:taxon-name-part>
            <tp:taxon-name-part taxon-name-part-type="species" reg="dentipes">dentipes</tp:taxon-name-part>
          </tp:taxon-name><tp:taxon-authority>Bernhauer, 1938</tp:taxon-authority><xref ref-type="fig" rid="F1">Figs 1–3</xref><xref ref-type="fig" rid="F4">, 10</xref><xref ref-type="fig" rid="F4">, 13</xref><xref ref-type="fig" rid="F4">, 16</xref><xref ref-type="fig" rid="F9">, 41</xref><tp:nomenclature-citation-list><tp:nomenclature-citation><tp:taxon-name>
                <tp:taxon-name-part taxon-name-part-type="genus" reg="Megarthrus">Megarthrus</tp:taxon-name-part>
                <tp:taxon-name-part taxon-name-part-type="species" reg="dentipes">dentipes</tp:taxon-name-part>
              </tp:taxon-name><comment>Bernhauer, 1938: 17; <xref ref-type="bibr" rid="B6">Cuccodoro and Löbl 1997</xref>: 1364 (detailed redescription).</comment></tp:nomenclature-citation></tp:nomenclature-citation-list></tp:nomenclature><tp:treatment-sec sec-type="diagnosis" id="SECID0EZJAC"><title>Diagnosis.</title><p>For detailed morphology see <xref ref-type="bibr" rid="B6">Cuccodoro and Löbl (1997)</xref>. Combined length of head, pronotum, and elytra 1.6–2.0 mm; maximal pronotal width = 0.8–1.1 mm. Body (Figs <xref ref-type="fig" rid="F1">1–3</xref>) predominantly chestnut brown, with pronotum slightly paler along lateral edges, frons slightly paler than vertex, and legs slightly paler than elytra. Anterior frontal margin slightly carinate, evenly convex in dorsal view.</p><fig id="F1" position="float" orientation="portrait"><object-id xmlns:xlink="http://www.w3.org/1999/xlink" content-type="doi" xlink:type="simple">10.3897/zookeys.1056.66553.figures1-3</object-id><object-id xmlns:xlink="http://www.w3.org/1999/xlink" content-type="arpha" xlink:type="simple">A0A1BFD0-648B-5622-8346-0F792BA6F1E8</object-id><label>Figures 1–3.</label><caption><p><italic><tp:taxon-name><tp:taxon-name-part taxon-name-part-type="genus" reg="Megarthrus">Megarthrus</tp:taxon-name-part><tp:taxon-name-part taxon-name-part-type="species" reg="dentipes">dentipes</tp:taxon-name-part></tp:taxon-name></italic> Bernhauer: habitus, male: dorsal <bold>1</bold> ventral <bold>2</bold> and lateral <bold>3</bold> views. Scale bar: 0.5 mm.</p></caption><graphic xmlns:xlink="http://www.w3.org/1999/xlink" xlink:href="zookeys-1056-017-g001.jpg" position="float" orientation="portrait" xlink:type="simple" id="oo_578543.jpg"><uri content-type="original_file" xlink:type="simple">https://binary.pensoft.net/fig/578543</uri></graphic></fig><p><bold><italic>Male</italic>.</bold> Protibia slightly arcuate and evenly expanding from base to apex; adventral side broadly depressed transversely. Mesotrochanter with about a dozen of peg-like setae arranged in two rows. Mesofemur slightly arcuate and swollen. Mesotibia slightly arcuate, bearing peg-like setae arranged in rows. Metatrochanter and metafemur slightly swollen; posterior margin of metatrochanter evenly arcuate; inner margin of metafemur fairly straight in ventral view, forming sharp ridge on entire length. Metatibia swollen, at middle forming conspicuous tooth-like process projecting above flattened apical portion of metatibia; peg-like setae grouped as dense field on apical third, and extending in fairly continuous row to apex of distal side of tooth-like process; proximal side of tooth-like process convex, with at most 2 peg-like setae. Aedeagus (Figs <xref ref-type="fig" rid="F4">10</xref>, <xref ref-type="fig" rid="F4">13</xref>) with ventral wall slightly narrowed at base and evenly narrowed to blunt right-angled apex in ventral view, and with ventral outline slightly sinuate to apex slightly recurved ventrally in lateral view.</p><p><bold><italic>Female</italic>.</bold> Gonocoxal plate with lateral portions of dorsobasal margin concave to middle portion subangled, markedly projecting anterad. Dorsal part of genitalia (Fig. <xref ref-type="fig" rid="F4">16</xref>) with evenly thick semi-circular sclerite.</p></tp:treatment-sec><tp:treatment-sec sec-type="comparisons" id="SECID0E6LAC"><title>Comparisons and diagnostic notes.</title><p><italic><tp:taxon-name><tp:taxon-name-part taxon-name-part-type="genus" reg="Megarthrus">Megarthrus</tp:taxon-name-part><tp:taxon-name-part taxon-name-part-type="species" reg="dentipes">dentipes</tp:taxon-name-part></tp:taxon-name></italic> resembles in most characters of <italic><tp:taxon-name><tp:taxon-name-part taxon-name-part-type="genus" reg="Megarthrus">M.</tp:taxon-name-part><tp:taxon-name-part taxon-name-part-type="species" reg="flavolimbatus">flavolimbatus</tp:taxon-name-part></tp:taxon-name></italic> and <italic><tp:taxon-name><tp:taxon-name-part taxon-name-part-type="genus" reg="Megarthrus">M.</tp:taxon-name-part><tp:taxon-name-part taxon-name-part-type="species" reg="hemipterus">hemipterus</tp:taxon-name-part></tp:taxon-name></italic>. These species can be distinguished by the shape of the anterior frontal margin (i.e., evenly arcuate in <italic><tp:taxon-name><tp:taxon-name-part taxon-name-part-type="genus" reg="Megarthrus">M.</tp:taxon-name-part><tp:taxon-name-part taxon-name-part-type="species" reg="dentipes">dentipes</tp:taxon-name-part></tp:taxon-name></italic> and <italic><tp:taxon-name><tp:taxon-name-part taxon-name-part-type="genus" reg="Megarthrus">M.</tp:taxon-name-part><tp:taxon-name-part taxon-name-part-type="species" reg="hemipterus">hemipterus</tp:taxon-name-part></tp:taxon-name></italic>, while more convex at middle than laterally in <italic><tp:taxon-name><tp:taxon-name-part taxon-name-part-type="genus" reg="Megarthrus">M.</tp:taxon-name-part><tp:taxon-name-part taxon-name-part-type="species" reg="flavolimbatus">flavolimbatus</tp:taxon-name-part></tp:taxon-name></italic>) and the coloration (i.e., head fairly concolor with pronotum, and legs paler than elytra in <italic><tp:taxon-name><tp:taxon-name-part taxon-name-part-type="genus" reg="Megarthrus">M.</tp:taxon-name-part><tp:taxon-name-part taxon-name-part-type="species" reg="dentipes">dentipes</tp:taxon-name-part></tp:taxon-name></italic> and <italic><tp:taxon-name><tp:taxon-name-part taxon-name-part-type="genus" reg="Megarthrus">M.</tp:taxon-name-part><tp:taxon-name-part taxon-name-part-type="species" reg="flavolimbatus">flavolimbatus</tp:taxon-name-part></tp:taxon-name></italic>, instead of markedly darker than the pronotum, and legs concolorous with the elytra in <italic><tp:taxon-name><tp:taxon-name-part taxon-name-part-type="genus" reg="Megarthrus">M.</tp:taxon-name-part><tp:taxon-name-part taxon-name-part-type="species" reg="hemipterus">hemipterus</tp:taxon-name-part></tp:taxon-name></italic>). The males also differ by the shape and vestiture of the metatibial tooth-like process (i.e, its proximal side is flattened in <italic><tp:taxon-name><tp:taxon-name-part taxon-name-part-type="genus" reg="Megarthrus">M.</tp:taxon-name-part><tp:taxon-name-part taxon-name-part-type="species" reg="hemipterus">hemipterus</tp:taxon-name-part></tp:taxon-name></italic> instead of convex in <italic><tp:taxon-name><tp:taxon-name-part taxon-name-part-type="genus" reg="Megarthrus">M.</tp:taxon-name-part><tp:taxon-name-part taxon-name-part-type="species" reg="dentipes">dentipes</tp:taxon-name-part></tp:taxon-name></italic> and <italic><tp:taxon-name><tp:taxon-name-part taxon-name-part-type="genus" reg="Megarthrus">M.</tp:taxon-name-part><tp:taxon-name-part taxon-name-part-type="species" reg="flavolimbatus">flavolimbatus</tp:taxon-name-part></tp:taxon-name></italic>, and bearing peg-like setae on its distal side in a fairly continuous row to the apex in <italic><tp:taxon-name><tp:taxon-name-part taxon-name-part-type="genus" reg="Megarthrus">M.</tp:taxon-name-part><tp:taxon-name-part taxon-name-part-type="species" reg="dentipes">dentipes</tp:taxon-name-part></tp:taxon-name></italic>, while discontinuoulsy in <italic><tp:taxon-name><tp:taxon-name-part taxon-name-part-type="genus" reg="Megarthrus">M.</tp:taxon-name-part><tp:taxon-name-part taxon-name-part-type="species" reg="flavolimbatus">flavolimbatus</tp:taxon-name-part></tp:taxon-name></italic> and <italic><tp:taxon-name><tp:taxon-name-part taxon-name-part-type="genus" reg="Megarthrus">M.</tp:taxon-name-part><tp:taxon-name-part taxon-name-part-type="species" reg="hemipterus">hemipterus</tp:taxon-name-part></tp:taxon-name></italic>). The shape of the apical portion of the aedeagus ventral wall is diagnostic (i.e., subangulate in <italic><tp:taxon-name><tp:taxon-name-part taxon-name-part-type="genus" reg="Megarthrus">M.</tp:taxon-name-part><tp:taxon-name-part taxon-name-part-type="species" reg="dentipes">dentipes</tp:taxon-name-part></tp:taxon-name></italic> (Fig. <xref ref-type="fig" rid="F4">10</xref>), angulate in <italic><tp:taxon-name><tp:taxon-name-part taxon-name-part-type="genus" reg="Megarthrus">M.</tp:taxon-name-part><tp:taxon-name-part taxon-name-part-type="species" reg="flavolimbatus">flavolimbatus</tp:taxon-name-part></tp:taxon-name></italic> (Fig. <xref ref-type="fig" rid="F4">11</xref>), and mucronate in <italic><tp:taxon-name><tp:taxon-name-part taxon-name-part-type="genus" reg="Megarthrus">M.</tp:taxon-name-part><tp:taxon-name-part taxon-name-part-type="species" reg="hemipterus">hemipterus</tp:taxon-name-part></tp:taxon-name></italic> (Fig. <xref ref-type="fig" rid="F4">12</xref>)), as well as that of the medial portion of the dorsobasal margin of the gonocoxal plate (i.e., truncate and projecting anterad in <italic><tp:taxon-name><tp:taxon-name-part taxon-name-part-type="genus" reg="Megarthrus">M.</tp:taxon-name-part><tp:taxon-name-part taxon-name-part-type="species" reg="flavolimbatus">flavolimbatus</tp:taxon-name-part></tp:taxon-name></italic>, subangled and projecting anterad in <italic><tp:taxon-name><tp:taxon-name-part taxon-name-part-type="genus" reg="Megarthrus">M.</tp:taxon-name-part><tp:taxon-name-part taxon-name-part-type="species" reg="dentipes">dentipes</tp:taxon-name-part></tp:taxon-name></italic>, and mucronate in <italic><tp:taxon-name><tp:taxon-name-part taxon-name-part-type="genus" reg="Megarthrus">M.</tp:taxon-name-part><tp:taxon-name-part taxon-name-part-type="species" reg="hemipterus">hemipterus</tp:taxon-name-part></tp:taxon-name></italic>).</p></tp:treatment-sec><tp:treatment-sec sec-type="material" id="SECID0EZDAE"><title>Material examined.</title><p>(78 specimens): <bold>China: Fujian Prov.</bold>: Guadun, “Kuatun, Fukien, Tschung Sen [sic], 5.iv.1946, leg J. Klapperich”, 1 ♂ in NHMW; 10 km E Yong’an, <named-content xmlns:xlink="http://www.w3.org/1999/xlink" content-type="dwc:verbatimCoordinates" xlink:type="simple"><named-content content-type="geo-json" specific-use="{&#34;type&#34;:&#34;Point&#34;,&#34;coordinates&#34;:[117.450000,25.966667]}" id="NCID0EEEAE" xlink:type="simple">25°58'N, 117°27'E</named-content></named-content>, 31.v.2008, 700 m, leg. J. Tuma, 2 ♀ in NHMW; Fenshui Guan, 27.9N, 117.85E, 7.v.2005, 1700 m, leg. J. Tuma, 10 ♂ and 13 ♀ in NHMW, <named-content xmlns:xlink="http://www.w3.org/1999/xlink" content-type="dwc:institutional_code" xlink:type="simple">MHNG</named-content> &amp; ZMUC; 2km SE Xinqian, 27.05N, 117.1E, 10.v.2005, 1700 m, leg. J. Tuma, 4 ♂ and 6 ♀ in NHMW &amp; <named-content xmlns:xlink="http://www.w3.org/1999/xlink" content-type="dwc:institutional_code" xlink:type="simple">MHNG</named-content>; Ziyungdongshan, NW slopes, <named-content xmlns:xlink="http://www.w3.org/1999/xlink" content-type="dwc:verbatimCoordinates" xlink:type="simple"><named-content content-type="geo-json" specific-use="{&#34;type&#34;:&#34;Point&#34;,&#34;coordinates&#34;:[117.333333,25.766667]}" id="NCID0EWEAE" xlink:type="simple">25°46'N, 117°20'E</named-content></named-content>, 25.iv.2006, 900–1000 m, leg. J. Tuma, 1 ♂ and 3 ♀ in NHMW; <bold>Guangdong Prov.</bold>: Nanling National Nature Reserve, Dadongshan, <named-content xmlns:xlink="http://www.w3.org/1999/xlink" content-type="dwc:verbatimCoordinates" xlink:type="simple"><named-content content-type="geo-json" specific-use="{&#34;type&#34;:&#34;Point&#34;,&#34;coordinates&#34;:[112.718333,24.911667]}" id="NCID0EAFAE" xlink:type="simple">24°54.7'N, 112°43.1'E</named-content></named-content>, 770 m, 20–21.iv. 2013, leg. J. Hájek 6 J. Růžička, 1 ♂ in NHMP; <bold>Hubei Prov.</bold>: Mulu Shan, Jiugongshan forest park, 29.4N 114.6E, up to 1000 m, 3.v–18.vi.2002, leg. J. Tuma, 2 ♂ and 4 ♀ in NHMW; <bold>Hunan Prov.</bold>: Shunhuangshan forest park, 26°22–23'N, 111°00–01'E, 20.vi.2013, 1300–1600 m, leg. Jatua, 5 ♂ and 4 ♀ in NHMW &amp; <named-content xmlns:xlink="http://www.w3.org/1999/xlink" content-type="dwc:institutional_code" xlink:type="simple">MHNG</named-content>; <bold>Jiangxi Prov.</bold>: Jinggangshan Mts, Xiangzhou (forested valley S of the village), <named-content xmlns:xlink="http://www.w3.org/1999/xlink" content-type="dwc:verbatimCoordinates" xlink:type="simple"><named-content content-type="geo-json" specific-use="{&#34;type&#34;:&#34;Point&#34;,&#34;coordinates&#34;:[114.266667,26.591667]}" id="NCID0ETFAE" xlink:type="simple">26°35.5'N, 114°16.0'E</named-content></named-content>, 374 m, (steam valley), 26.iv.2011, leg. Fikáček and Hájek, Jia and Song, [MF08] cut and decaying tops of bamboo trunks at the side of a trail in the secondary forest and among the fields, 1 ♂ and 2 ♀ in NHMP; Jinggangshan Mts, Songmuping, <named-content xmlns:xlink="http://www.w3.org/1999/xlink" content-type="dwc:verbatimCoordinates" xlink:type="simple"><named-content content-type="geo-json" specific-use="{&#34;type&#34;:&#34;Point&#34;,&#34;coordinates&#34;:[114.071667,26.578333]}" id="NCID0E2FAE" xlink:type="simple">26°34.7'N, 114°04.3'E</named-content></named-content>, 1280 m, (stream valley), 27.iv.2011, leg. Fikáček, Hájek, Jia and Song [MF10] cut and decaying tops of bamboo trunks in a sparse bamboo bush, 7 ♂ and 6 ♀ in NHMP, <named-content xmlns:xlink="http://www.w3.org/1999/xlink" content-type="dwc:institutional_code" xlink:type="simple">MHNG</named-content> &amp; ZMUC; Jinggangshan Mts, Huyagta, <named-content xmlns:xlink="http://www.w3.org/1999/xlink" content-type="dwc:verbatimCoordinates" xlink:type="simple"><named-content content-type="geo-json" specific-use="{&#34;type&#34;:&#34;Point&#34;,&#34;coordinates&#34;:[114.121667,26.498333]}" id="NCID0EIGAE" xlink:type="simple">26°29.9'N, 114°07.3'E</named-content></named-content>, 1490 m, 28.iv.2011, leg. Fikáček, Hájek, Kubeček, Jia, Song and Zhao, [MF12] cut and decaying tops of bamboo trunks in a sparse secondary bamboo forest, 2 ♂ and 2 ♀ in NHMP; <bold>Zhejiang Prov.</bold>: Baima Shan, <named-content xmlns:xlink="http://www.w3.org/1999/xlink" content-type="dwc:verbatimCoordinates" xlink:type="simple"><named-content content-type="geo-json" specific-use="{&#34;type&#34;:&#34;Point&#34;,&#34;coordinates&#34;:[119.150000,28.616667]}" id="NCID0ESGAE" xlink:type="simple">28°37'N, 119°09'E</named-content></named-content>, 7–17.vi.2008, 1270–1520 m, leg. J. Tuma, 1 ♂ and 1 ♀ in NHMW.</p></tp:treatment-sec><tp:treatment-sec sec-type="distribution" id="SECID0EXGAE"><title>Distribution and natural history.</title><p>Till now <italic><tp:taxon-name><tp:taxon-name-part taxon-name-part-type="genus" reg="Megarthrus">M.</tp:taxon-name-part><tp:taxon-name-part taxon-name-part-type="species" reg="dentipes">dentipes</tp:taxon-name-part></tp:taxon-name></italic> was known only from the Chinese Provinces of Jiangsu and Zhejiang (<xref ref-type="bibr" rid="B6">Cuccodoro and Löbl 1997</xref>: 1364). The new materials examined indicate that the species occurs in Zhejiang Province also at Baima Shan, as well as in several other localities of Hubei, Fujian, Jiangxi, and Guangdong Provinces (Fig. <xref ref-type="fig" rid="F9">41</xref>), where it was collected at elevations ranging from 374 to 1700 m a. s. l., mainly in rotten bamboo trunks and decaying cut tops of bamboo trunks.</p></tp:treatment-sec><tp:treatment-sec><!--Section generated to contain objects referenced in tp:taxon-treatment.--><fig id="F4" position="float" orientation="portrait"><object-id xmlns:xlink="http://www.w3.org/1999/xlink" content-type="doi" xlink:type="simple">10.3897/zookeys.1056.66553.figures10-18</object-id><object-id xmlns:xlink="http://www.w3.org/1999/xlink" content-type="arpha" xlink:type="simple">87AEB1A3-001A-5588-98C3-B94648DA31E3</object-id><label>Figures 10–18.</label><caption><p><italic><tp:taxon-name><tp:taxon-name-part taxon-name-part-type="genus" reg="Megarthrus">Megarthrus</tp:taxon-name-part><tp:taxon-name-part taxon-name-part-type="species" reg="dentipes">dentipes</tp:taxon-name-part></tp:taxon-name></italic> Bernhauer (<bold>10, 13, 16</bold>) <italic><tp:taxon-name><tp:taxon-name-part taxon-name-part-type="genus" reg="Megarthrus">M.</tp:taxon-name-part><tp:taxon-name-part taxon-name-part-type="species" reg="flavolimbatus">flavolimbatus</tp:taxon-name-part></tp:taxon-name></italic> Cameron (<bold>11, 14, 17</bold>) <italic><tp:taxon-name><tp:taxon-name-part taxon-name-part-type="genus" reg="Megarthrus">M.</tp:taxon-name-part><tp:taxon-name-part taxon-name-part-type="species" reg="hemipterus">hemipterus</tp:taxon-name-part></tp:taxon-name></italic> (Illiger) (<bold>12, 15, 18</bold>) male: aedeagus in ventral (<bold>10–12</bold>) and lateral (<bold>13–15</bold>) views female: genital segments, dorsal part (<bold>16–18</bold>) in ventral view. Scale bars: 0.1 mm.</p></caption><graphic xmlns:xlink="http://www.w3.org/1999/xlink" xlink:href="zookeys-1056-017-g004.jpg" position="float" orientation="portrait" xlink:type="simple" id="oo_578546.jpg"><uri content-type="original_file" xlink:type="simple">https://binary.pensoft.net/fig/578546</uri></graphic></fig><fig id="F9" position="float" orientation="portrait"><object-id xmlns:xlink="http://www.w3.org/1999/xlink" content-type="doi" xlink:type="simple">10.3897/zookeys.1056.66553.figure41</object-id><object-id xmlns:xlink="http://www.w3.org/1999/xlink" content-type="arpha" xlink:type="simple">3DB5EA6D-4403-5ABD-864D-147815FD8810</object-id><label>Figure 41.</label><caption><p>Distribution map in China of <italic><tp:taxon-name><tp:taxon-name-part taxon-name-part-type="genus" reg="Megarthrus">Megarthrus</tp:taxon-name-part><tp:taxon-name-part taxon-name-part-type="species" reg="dentipes">dentipes</tp:taxon-name-part></tp:taxon-name></italic> Bernhauer, <italic><tp:taxon-name><tp:taxon-name-part taxon-name-part-type="genus" reg="Megarthrus">M.</tp:taxon-name-part><tp:taxon-name-part taxon-name-part-type="species" reg="flavolimbatus">flavolimbatus</tp:taxon-name-part></tp:taxon-name></italic> Cameron, <italic><tp:taxon-name><tp:taxon-name-part taxon-name-part-type="genus" reg="Megarthrus">M.</tp:taxon-name-part><tp:taxon-name-part taxon-name-part-type="species" reg="hemipterus">hemipterus</tp:taxon-name-part></tp:taxon-name></italic> (Illiger) and <italic><tp:taxon-name><tp:taxon-name-part taxon-name-part-type="genus" reg="Megarthrus">Megarthrus</tp:taxon-name-part><tp:taxon-name-part taxon-name-part-type="species" reg="panda">panda</tp:taxon-name-part></tp:taxon-name></italic> sp. nov. Scale bar: 300 km.</p></caption><graphic xmlns:xlink="http://www.w3.org/1999/xlink" xlink:href="zookeys-1056-017-g009.jpg" position="float" orientation="portrait" xlink:type="simple" id="oo_578551.jpg"><uri content-type="original_file" xlink:type="simple">https://binary.pensoft.net/fig/578551</uri></graphic></fig></tp:treatment-sec><ref-list><ref id="B6"><mixed-citation xmlns:xlink="http://www.w3.org/1999/xlink" xlink:type="simple"><person-group><name name-style="western"><surname>Cuccodoro</surname><given-names>G</given-names></name><name name-style="western"><surname>Löbl</surname><given-names>I</given-names></name></person-group> (<year>1997</year>) <article-title>Revision of the Palaearctic rove-beetles of the genus <italic><tp:taxon-name><tp:taxon-name-part taxon-name-part-type="genus">Megarthrus</tp:taxon-name-part></tp:taxon-name></italic> Curtis (<tp:taxon-name><tp:taxon-name-part taxon-name-part-type="order">Coleoptera</tp:taxon-name-part></tp:taxon-name>: <tp:taxon-name><tp:taxon-name-part taxon-name-part-type="family">Staphylinidae</tp:taxon-name-part></tp:taxon-name>: <tp:taxon-name><tp:taxon-name-part taxon-name-part-type="subfamily">Proteininae</tp:taxon-name-part></tp:taxon-name>).</article-title><source>Journal of Natural History</source><volume>31</volume>: <fpage>1347</fpage>–<lpage>1415</lpage>. <ext-link xlink:type="simple" ext-link-type="doi" xlink:href="10.1080/00222939700770761">https://doi.org/10.1080/00222939700770761</ext-link></mixed-citation></ref></ref-list></tp:taxon-treatment>
