# Supplementary material for: Megarthrus of China. Part 4. The M.hemipterus complex (Coleoptera, Staphylinidae, Proteininae), with description of a new species from Yunnan Province
Source: Zookeys. 2021 Aug 17;1056:17–34. doi: 10.3897/zookeys.1056.66553 (PMC8384827; doi:10.3897/zookeys.1056.66553)
Supplement: XML Treatment for Megarthrus flavolimbatus [file zookeys.1056.66553-treatment2.xml]

<!DOCTYPE tp:taxon-treatment
  PUBLIC "-//TaxonX//DTD Taxonomic Treatment Publishing DTD v0 20100105//EN" "tax-treatment-NSO.dtd">
<tp:taxon-treatment xmlns:tp="http://www.plazi.org/taxpub"><tp:treatment-meta><kwd-group><label>Taxon classification</label><kwd><named-content xmlns:xlink="http://www.w3.org/1999/xlink" content-type="kingdom">Animalia</named-content></kwd><kwd><named-content xmlns:xlink="http://www.w3.org/1999/xlink" content-type="order">Coleoptera</named-content></kwd><kwd><named-content xmlns:xlink="http://www.w3.org/1999/xlink" content-type="family">Staphylinidae</named-content></kwd></kwd-group><mixed-citation publication-type="journal"><person-group><name><surname>Liu</surname><given-names>Zhiping</given-names></name><name><surname>Cuccodoro</surname><given-names>Giulio</given-names></name></person-group><article-title><italic><tp:taxon-name><tp:taxon-name-part taxon-name-part-type="genus" reg="Megarthrus">Megarthrus</tp:taxon-name-part></tp:taxon-name></italic> of China. Part 4. The <italic><tp:taxon-name><tp:taxon-name-part taxon-name-part-type="genus" reg="Megarthrus">M.</tp:taxon-name-part><tp:taxon-name-part taxon-name-part-type="species" reg="hemipterus">hemipterus</tp:taxon-name-part></tp:taxon-name></italic> complex (<tp:taxon-name><tp:taxon-name-part taxon-name-part-type="order">Coleoptera</tp:taxon-name-part></tp:taxon-name>, <tp:taxon-name><tp:taxon-name-part taxon-name-part-type="family">Staphylinidae</tp:taxon-name-part></tp:taxon-name>, <tp:taxon-name><tp:taxon-name-part taxon-name-part-type="subfamily">Proteininae</tp:taxon-name-part></tp:taxon-name>), with description of a new species from Yunnan Province</article-title><source>Zookeys</source><day>17</day><month>8</month><year>2021</year><volume>1056</volume><fpage>17</fpage><lpage>34</lpage><pub-id pub-id-type="doi">10.3897/zookeys.1056.66553</pub-id></mixed-citation></tp:treatment-meta><tp:nomenclature><tp:taxon-name>
            <object-id xmlns:xlink="http://www.w3.org/1999/xlink" content-type="arpha" xlink:type="simple">FFA430E3-8FB9-531B-B9F6-5FB414D9C05B</object-id>
            <tp:taxon-name-part taxon-name-part-type="genus" reg="Megarthrus">Megarthrus</tp:taxon-name-part>
            <tp:taxon-name-part taxon-name-part-type="species" reg="flavolimbatus">flavolimbatus</tp:taxon-name-part>
          </tp:taxon-name><tp:taxon-authority>Cameron, 1924</tp:taxon-authority><xref ref-type="fig" rid="F2">Figs 4–6</xref><xref ref-type="fig" rid="F4">, 11</xref><xref ref-type="fig" rid="F4">, 14</xref><xref ref-type="fig" rid="F4">, 17</xref><xref ref-type="fig" rid="F9">, 41</xref><tp:nomenclature-citation-list><tp:nomenclature-citation><tp:taxon-name>
                <tp:taxon-name-part taxon-name-part-type="genus" reg="Megarthrus">Megarthrus</tp:taxon-name-part>
                <tp:taxon-name-part taxon-name-part-type="species" reg="flavolimbatus">flavolimbatus</tp:taxon-name-part>
              </tp:taxon-name><comment>Cameron, 1924: 164; <xref ref-type="bibr" rid="B4">Cuccodoro 2003</xref>: 377 (detailed redescription, the first record for China); <xref ref-type="bibr" rid="B5">Cuccodoro 2011</xref>: 38 (photograph of dorsal habitus, Taiwanese records in China).</comment></tp:nomenclature-citation></tp:nomenclature-citation-list></tp:nomenclature><tp:treatment-sec sec-type="diagnosis" id="SECID0E5JAE"><title>Diagnosis.</title><p>For detailed morphology see <xref ref-type="bibr" rid="B4">Cuccodoro (2003)</xref>. Combined length of head, pronotum, and elytra 1.6–1.9 mm; maximal pronotal width = 0.9–1.1 mm. Body (Figs <xref ref-type="fig" rid="F2">4–6</xref>) predominantly chestnut brown, with pronotum slightly paler along lateral edges, frons slightly paler than vertex, and legs slightly paler than elytra. Anterior frontal margin slightly carinate, more convex at middle than laterally in dorsal view.</p><fig id="F2" position="float" orientation="portrait"><object-id xmlns:xlink="http://www.w3.org/1999/xlink" content-type="doi" xlink:type="simple">10.3897/zookeys.1056.66553.figures4-6</object-id><object-id xmlns:xlink="http://www.w3.org/1999/xlink" content-type="arpha" xlink:type="simple">ADE222D4-CBFB-5386-8E54-6240596C2C02</object-id><label>Figures 4–6.</label><caption><p><italic><tp:taxon-name><tp:taxon-name-part taxon-name-part-type="genus" reg="Megarthrus">Megarthrus</tp:taxon-name-part><tp:taxon-name-part taxon-name-part-type="species" reg="flavolimbatus">flavolimbatus</tp:taxon-name-part></tp:taxon-name></italic> Cameron: habitus, male: dorsal <bold>4</bold> ventral <bold>5</bold> and lateral <bold>6</bold> views. Scale bar: 0.5 mm.</p></caption><graphic xmlns:xlink="http://www.w3.org/1999/xlink" xlink:href="zookeys-1056-017-g002.jpg" position="float" orientation="portrait" xlink:type="simple" id="oo_578544.jpg"><uri content-type="original_file" xlink:type="simple">https://binary.pensoft.net/fig/578544</uri></graphic></fig><p><bold><italic>Male</italic>.</bold> Protibia fairly straight and evenly expanding from base to apex; adventral side shallowly depressed transversely. Mesotrochanter with about a dozen peg-like setae arranged in two rows. Mesofemur fairly straight and slightly swollen. Mesotibia subangulate, bearing peg-like setae arranged in one row. Metatrochanter and metafemur slightly swollen; posterior margin of metatrochanter evenly arcuate; inner margin of metafemur fairly straight in ventral view, forming sharp ridge on entire length. Metatibia swollen, at middle forming conspicuous tooth-like process projecting above flattened apical portion of metatibia; metatibial peg-like setae grouped as a dense field on apical third, discontinuously with 1 peg-like seta to at most 7 peg-like setae on distal side of tooth-like process; proximal side of tooth-like process convex, with at most 1 peg-like seta. Aedeagus (Figs <xref ref-type="fig" rid="F4">11</xref>, <xref ref-type="fig" rid="F4">14</xref>) with ventral wall slightly narrowed at base and evenly narrowed to acutely angled apex in ventral view, and with ventral outline fairly straight to slightly recurved apex in lateral view.</p><p><bold><italic>Female</italic>.</bold> Gonocoxal plate with lateral portions of dorsobasal margin with oblique to middle portion truncate, markedly projecting anterad. Dorsal part of genitalia (Fig. <xref ref-type="fig" rid="F4">17</xref>) with evenly thick semi-circular sclerite.</p></tp:treatment-sec><tp:treatment-sec sec-type="comparisons" id="SECID0EEMAE"><title>Comparisons and diagnostic notes.</title><p>See above under <italic><tp:taxon-name><tp:taxon-name-part taxon-name-part-type="genus" reg="Megarthrus">M.</tp:taxon-name-part><tp:taxon-name-part taxon-name-part-type="species" reg="dentipes">dentipes</tp:taxon-name-part></tp:taxon-name></italic>.</p></tp:treatment-sec><tp:treatment-sec sec-type="material" id="SECID0EVMAE"><title>Material examined.</title><p>(92 specimens): <bold>China: Fujian Prov.</bold>: N of Wutongyang, <named-content xmlns:xlink="http://www.w3.org/1999/xlink" content-type="dwc:verbatimCoordinates" xlink:type="simple"><named-content content-type="geo-json" specific-use="{&#34;type&#34;:&#34;Point&#34;,&#34;coordinates&#34;:[117.633333,26.050000]}" id="NCID0EANAE" xlink:type="simple">26°03'N, 117°38'E</named-content></named-content>, 12.v.2010, 1000–1700 m, leg. J. Tuma, 25 ♂ and 9 ♀ in <named-content xmlns:xlink="http://www.w3.org/1999/xlink" content-type="dwc:institutional_code" xlink:type="simple">MHNG</named-content>, NHMW &amp; ZMUC; <bold>Hunan Prov.</bold>: Shunhuangshan Forest Park, <named-content xmlns:xlink="http://www.w3.org/1999/xlink" content-type="dwc:verbatimCoordinates" xlink:type="simple"><named-content content-type="geo-json" specific-use="{&#34;type&#34;:&#34;Point&#34;,&#34;coordinates&#34;:[111.016667,26.400000]}" id="NCID0EPNAE" xlink:type="simple">26°24'N, 111°01'E</named-content></named-content>, 22.v.2013, 700–1200 m, leg. Jatua, 6 ♂ and 7 ♀ in <named-content xmlns:xlink="http://www.w3.org/1999/xlink" content-type="dwc:institutional_code" xlink:type="simple">MHNG</named-content> &amp; NHMW; <bold>Shaanxi Prov.</bold>: Qin Ling Shan, river valley 40 km S Xian, highway km 50, <named-content xmlns:xlink="http://www.w3.org/1999/xlink" content-type="dwc:verbatimCoordinates" xlink:type="simple"><named-content content-type="geo-json" specific-use="{&#34;type&#34;:&#34;Point&#34;,&#34;coordinates&#34;:[108.490000,33.550000]}" id="NCID0E5NAE" xlink:type="simple">33.55N, 108.49E</named-content></named-content>, 1200 m, 31.viii.1995, leg. D. W. Wrase, river bank, 1 ♂ in <abbrev xmlns:xlink="http://www.w3.org/1999/xlink" xlink:title="Michael Schülke collection (Museum für Naturkunde Berlin, Germany)" id="ABBRID0EDOAE" xlink:type="simple">cSch</abbrev>; <bold>Sichuan Prov.</bold>: Qingcheng Shan, NW Chengdu, 650–700 m, <named-content xmlns:xlink="http://www.w3.org/1999/xlink" content-type="dwc:verbatimCoordinates" xlink:type="simple"><named-content content-type="geo-json" specific-use="{&#34;type&#34;:&#34;Point&#34;,&#34;coordinates&#34;:[103.539722,30.899167]}" id="NCID0EMOAE" xlink:type="simple">30°53'57"N, 103°32'23"E</named-content></named-content>, 3–4.vi.1997, leg. M. Schülke (17), 1 ♂ and 2 ♀ in <abbrev xmlns:xlink="http://www.w3.org/1999/xlink" xlink:title="Michael Schülke collection (Museum für Naturkunde Berlin, Germany)" id="ABBRID0EROAE" xlink:type="simple">cSch</abbrev>; Qingcheng Shan, 65 km NW Chengdu, 8 km W Taiping, <named-content xmlns:xlink="http://www.w3.org/1999/xlink" content-type="dwc:verbatimCoordinates" xlink:type="simple"><named-content content-type="geo-json" specific-use="{&#34;type&#34;:&#34;Point&#34;,&#34;coordinates&#34;:[103.330000,35.530000]}" id="NCID0EYOAE" xlink:type="simple">35.53N, 103.33E</named-content></named-content>, 800–1000m, 18.v./3–4.vi.1997, leg. A. Pütz, 2 ♂ and 2 ♀ in <abbrev xmlns:xlink="http://www.w3.org/1999/xlink" xlink:title="Andreas Pütz private collection (Eisenhüttenstadt, Germany)" id="ABBRID0E4OAE" xlink:type="simple">cPüt</abbrev> &amp; <named-content xmlns:xlink="http://www.w3.org/1999/xlink" content-type="dwc:institutional_code" xlink:type="simple">MHNG</named-content>; Emei Shan, <named-content xmlns:xlink="http://www.w3.org/1999/xlink" content-type="dwc:verbatimCoordinates" xlink:type="simple"><named-content content-type="geo-json" specific-use="{&#34;type&#34;:&#34;Point&#34;,&#34;coordinates&#34;:[103.355278,29.551111]}" id="NCID0EJPAE" xlink:type="simple">29°33'04"N, 103°21'19"E</named-content></named-content>, 25.vi.2011, 1729 m, leg. V. Grebennikov (sift 05) 2 ♂ and 1 ♀ in <named-content xmlns:xlink="http://www.w3.org/1999/xlink" content-type="dwc:institutional_code" xlink:type="simple">MHNG</named-content>; Emei Shan, <named-content xmlns:xlink="http://www.w3.org/1999/xlink" content-type="dwc:verbatimCoordinates" xlink:type="simple"><named-content content-type="geo-json" specific-use="{&#34;type&#34;:&#34;Point&#34;,&#34;coordinates&#34;:[103.335000,29.601667]}" id="NCID0EWPAE" xlink:type="simple">29°36'06"N, 103°20'06"E</named-content></named-content>, 27.vi–.5.vii.2009, 1800–2400 m, leg. V. Grebennikov (siftings 11–17) 2 ♂ and 1 ♀ in <named-content xmlns:xlink="http://www.w3.org/1999/xlink" content-type="dwc:institutional_code" xlink:type="simple">MHNG</named-content>; Ya’an Pref., Shimian Co. Xiaoxiang Ling, 11 km S Shimian, side-valley above Nanya Cun near Caluo, 1250 m, 7. VII.1999, leg. A. Pütz, 1 ♀ in <abbrev xmlns:xlink="http://www.w3.org/1999/xlink" xlink:title="Andreas Pütz private collection (Eisenhüttenstadt, Germany)" id="ABBRID0EAQAE" xlink:type="simple">cPüt</abbrev>; <bold>Yunnan Prov.</bold>: Baoshan Pref., Gaoligong Shan, E pass, 36 km SE Tengchong, <named-content xmlns:xlink="http://www.w3.org/1999/xlink" content-type="dwc:verbatimCoordinates" xlink:type="simple"><named-content content-type="geo-json" specific-use="{&#34;type&#34;:&#34;Point&#34;,&#34;coordinates&#34;:[98.768333,24.825556]}" id="NCID0EJQAE" xlink:type="simple">24°49'32"N, 98°46'06"E</named-content></named-content>, 2200 m, 31.v.2007, leg. A. Pütz, [CH07–13] deciduous forest, litter, wood, fungi sifted, 2 ♂ in <abbrev xmlns:xlink="http://www.w3.org/1999/xlink" xlink:title="Andreas Pütz private collection (Eisenhüttenstadt, Germany)" id="ABBRID0EOQAE" xlink:type="simple">cPüt</abbrev>; Baoshan Pref., Gaoligong Shan, 36 km SE Tengchong, <named-content xmlns:xlink="http://www.w3.org/1999/xlink" content-type="dwc:verbatimCoordinates" xlink:type="simple"><named-content content-type="geo-json" specific-use="{&#34;type&#34;:&#34;Point&#34;,&#34;coordinates&#34;:[98.760000,24.856111]}" id="NCID0EVQAE" xlink:type="simple">24°51'22"N, 98°45'36"E</named-content></named-content>, 2100–2200 m, 31.v.2007, leg. A. Pütz [CH07–14], deciduous forest, litter, wood, fungi, sifted, 1 ♂ in <abbrev xmlns:xlink="http://www.w3.org/1999/xlink" xlink:title="Andreas Pütz private collection (Eisenhüttenstadt, Germany)" id="ABBRID0E1QAE" xlink:type="simple">cPüt</abbrev>; Baoshan Pref., mountain range 14 km E Tengchong, <named-content xmlns:xlink="http://www.w3.org/1999/xlink" content-type="dwc:verbatimCoordinates" xlink:type="simple"><named-content content-type="geo-json" specific-use="{&#34;type&#34;:&#34;Point&#34;,&#34;coordinates&#34;:[98.635278,25.007778]}" id="NCID0EBRAE" xlink:type="simple">25°00'28"N, 98°38'07"E</named-content></named-content>, 1850 m, 1.vi.2007, leg. A. Pütz [CH07–16] second, mixed forest, litter sifted, 1 ♂ in <abbrev xmlns:xlink="http://www.w3.org/1999/xlink" xlink:title="Andreas Pütz private collection (Eisenhüttenstadt, Germany)" id="ABBRID0EGRAE" xlink:type="simple">cPüt</abbrev>; Baoshan Pref., mountain range 25 km S Tengchong, <named-content xmlns:xlink="http://www.w3.org/1999/xlink" content-type="dwc:verbatimCoordinates" xlink:type="simple"><named-content content-type="geo-json" specific-use="{&#34;type&#34;:&#34;Point&#34;,&#34;coordinates&#34;:[98.534167,24.807778]}" id="NCID0ENRAE" xlink:type="simple">24°48'28"N, 98°32'03"E</named-content></named-content>, 1900 m, 2.vi.2007, leg. A. Pütz [CH07–17], dev. primary deciduous forest, litter, fungi, sifted, 1 ♀ in <abbrev xmlns:xlink="http://www.w3.org/1999/xlink" xlink:title="Andreas Pütz private collection (Eisenhüttenstadt, Germany)" id="ABBRID0ESRAE" xlink:type="simple">cPüt</abbrev>; Ruili, 4.ii.1993, G. de Rougemont, 2 ♂ and 2 ♀ in <named-content xmlns:xlink="http://www.w3.org/1999/xlink" content-type="dwc:institutional_code" xlink:type="simple">MHNG</named-content> &amp; SCNU; Xishuangbanna, 22.i.1993, G. de Rougemont, 2 ♂ and 3 ♀ in <named-content xmlns:xlink="http://www.w3.org/1999/xlink" content-type="dwc:institutional_code" xlink:type="simple">MHNG</named-content>; Kunming, 9.x.1985, G. de Rougemont, 1 ♀ in <named-content xmlns:xlink="http://www.w3.org/1999/xlink" content-type="dwc:institutional_code" xlink:type="simple">MHNG</named-content>; Kunming, x.1986, G. de Rougemont, 1 ♂ in <named-content xmlns:xlink="http://www.w3.org/1999/xlink" content-type="dwc:institutional_code" xlink:type="simple">MHNG</named-content>; Baoshan Pref., Gaoligong Shan, E pass, 36 km SE Tengchong, 2200 m, <named-content xmlns:xlink="http://www.w3.org/1999/xlink" content-type="dwc:verbatimCoordinates" xlink:type="simple"><named-content content-type="geo-json" specific-use="{&#34;type&#34;:&#34;Point&#34;,&#34;coordinates&#34;:[98.768333,24.825556]}" id="NCID0ENSAE" xlink:type="simple">24°49'32"N, 98°46'06"E</named-content></named-content>, 4.vi.2007, leg. M. Schülke [CH07–13], deciduous forest, litter, wood, fungi, sifted, 4 ♂ and 1 ♀ in <abbrev xmlns:xlink="http://www.w3.org/1999/xlink" xlink:title="Michael Schülke collection (Museum für Naturkunde Berlin, Germany)" id="ABBRID0ESSAE" xlink:type="simple">cSch</abbrev>; Xishan Mts, 24.57N 102.38E, 2300 m, 27.vi.1993, leg. V. Kubáñ, 1 ♂ in <named-content xmlns:xlink="http://www.w3.org/1999/xlink" content-type="dwc:institutional_code" xlink:type="simple">NHMB</named-content>; NE Kunming, <named-content xmlns:xlink="http://www.w3.org/1999/xlink" content-type="dwc:verbatimCoordinates" xlink:type="simple"><named-content content-type="geo-json" specific-use="{&#34;type&#34;:&#34;Point&#34;,&#34;coordinates&#34;:[102.896667,25.144444]}" id="NCID0E5SAE" xlink:type="simple">25°08'40"N, 102°53'48"E</named-content></named-content>, 2290 m, 11. VIII. 2014, leg. V. Assing [5] mixed forest, sifted, 1 ♂ in <abbrev xmlns:xlink="http://www.w3.org/1999/xlink" xlink:title="Volker Assing private collection (Hannover, Germany)" id="ABBRID0EDTAE" xlink:type="simple">cAss</abbrev>; NE Kunming, Xiaobailong Forest Park, <named-content xmlns:xlink="http://www.w3.org/1999/xlink" content-type="dwc:verbatimCoordinates" xlink:type="simple"><named-content content-type="geo-json" specific-use="{&#34;type&#34;:&#34;Point&#34;,&#34;coordinates&#34;:[103.090833,24.928611]}" id="NCID0EKTAE" xlink:type="simple">24°55'43"N, 103°05'27"E</named-content></named-content>, 2110 m, 10.viii.2014, leg. M. Schülke [CH14–03], secondary pine forest margin, litter, sifted, 3 ♀ in <abbrev xmlns:xlink="http://www.w3.org/1999/xlink" xlink:title="Michael Schülke collection (Museum für Naturkunde Berlin, Germany)" id="ABBRID0EPTAE" xlink:type="simple">cSch</abbrev>; Dali Bai Aut. Pref., Wuliang Shan, 9km SW Weishan, <named-content xmlns:xlink="http://www.w3.org/1999/xlink" content-type="dwc:verbatimCoordinates" xlink:type="simple"><named-content content-type="geo-json" specific-use="{&#34;type&#34;:&#34;Point&#34;,&#34;coordinates&#34;:[100.239389,25.170972]}" id="NCID0EWTAE" xlink:type="simple">25°10'15.5"N, 100°14'21.8"E</named-content></named-content>, 2480 m, 14.ix.2009, leg. M. Schülke [CH09–51], scrub with (oak, alder, pine) litter and mushrooms, sifted, 2 ♀ in <abbrev xmlns:xlink="http://www.w3.org/1999/xlink" xlink:title="Michael Schülke collection (Museum für Naturkunde Berlin, Germany)" id="ABBRID0E2TAE" xlink:type="simple">cSch</abbrev>; Baoshan Pref. Mountain range 25 km S Tengchong, <named-content xmlns:xlink="http://www.w3.org/1999/xlink" content-type="dwc:verbatimCoordinates" xlink:type="simple"><named-content content-type="geo-json" specific-use="{&#34;type&#34;:&#34;Point&#34;,&#34;coordinates&#34;:[98.534167,24.807778]}" id="NCID0ECUAE" xlink:type="simple">24°48'28"N, 98°32'03"E</named-content></named-content>, 1900 m, 2.vi.2007, leg. M. Schülke, [CH07–17], dev. primary deciduous forest, litter, fungi, sifted, 1 ♀ in <abbrev xmlns:xlink="http://www.w3.org/1999/xlink" xlink:title="Michael Schülke collection (Museum für Naturkunde Berlin, Germany)" id="ABBRID0EHUAE" xlink:type="simple">cSch</abbrev>; Gaoligong Shan, Pass SW Baoshan, 4–8.vi.2006, leg. Jeniš, 1 ♀ in <abbrev xmlns:xlink="http://www.w3.org/1999/xlink" xlink:title="Volker Assing private collection (Hannover, Germany)" id="ABBRID0ELUAE" xlink:type="simple">cAss</abbrev>.</p></tp:treatment-sec><tp:treatment-sec sec-type="distribution" id="SECID0EPUAE"><title>Distribution and natural history.</title><p><italic><tp:taxon-name><tp:taxon-name-part taxon-name-part-type="genus" reg="Megarthrus">Megarthrus</tp:taxon-name-part><tp:taxon-name-part taxon-name-part-type="species" reg="flavolimbatus">flavolimbatus</tp:taxon-name-part></tp:taxon-name></italic> is the most widespread member of the genus in the Oriental Realm, with records ranging from North India (Himachal Pradesh and West Bengal) to Yunnan Province and Taiwan in China (<xref ref-type="bibr" rid="B4">Cuccodoro 2003</xref>, <xref ref-type="bibr" rid="B5">2011</xref>); here, we report it for the first time also from Fujian, Hunan, Shaanxi and Sichuan Provinces in China (Fig. <xref ref-type="fig" rid="F9">41</xref>). It was found at elevations ranging from 250 to 3375 m a. s. l. in Taiwan (<xref ref-type="bibr" rid="B5">Cuccodoro 2011</xref>), and its altitudinal range appears quite wide also in mainland China (i.e., from 1000 to 1700 m a. s. l. in Fujian, from 7000 to 1200 m a. s. l. in Hunan, from 1850 to 2480 m a. s. l. in Yunnan, from 650 to 2400 m a. s. l. in Sichuan, and at 1200 m a. s. l. in Shaanxi). The species occurs in various types of forests (evergreen broadleaved, deciduous broadleaved, mixed coniferous and evergreen broadleaved, and coniferous forests) as well as in orchards, where it was collected mainly from sifted samples of moist decaying debris of vegetation (leaf litter, humus, rotting wood) with fungi, and occasionally even from chicken excrement (<xref ref-type="bibr" rid="B5">Cuccodoro 2011</xref>).</p></tp:treatment-sec><tp:treatment-sec><!--Section generated to contain objects referenced in tp:taxon-treatment.--><fig id="F4" position="float" orientation="portrait"><object-id xmlns:xlink="http://www.w3.org/1999/xlink" content-type="doi" xlink:type="simple">10.3897/zookeys.1056.66553.figures10-18</object-id><object-id xmlns:xlink="http://www.w3.org/1999/xlink" content-type="arpha" xlink:type="simple">87AEB1A3-001A-5588-98C3-B94648DA31E3</object-id><label>Figures 10–18.</label><caption><p><italic><tp:taxon-name><tp:taxon-name-part taxon-name-part-type="genus" reg="Megarthrus">Megarthrus</tp:taxon-name-part><tp:taxon-name-part taxon-name-part-type="species" reg="dentipes">dentipes</tp:taxon-name-part></tp:taxon-name></italic> Bernhauer (<bold>10, 13, 16</bold>) <italic><tp:taxon-name><tp:taxon-name-part taxon-name-part-type="genus" reg="Megarthrus">M.</tp:taxon-name-part><tp:taxon-name-part taxon-name-part-type="species" reg="flavolimbatus">flavolimbatus</tp:taxon-name-part></tp:taxon-name></italic> Cameron (<bold>11, 14, 17</bold>) <italic><tp:taxon-name><tp:taxon-name-part taxon-name-part-type="genus" reg="Megarthrus">M.</tp:taxon-name-part><tp:taxon-name-part taxon-name-part-type="species" reg="hemipterus">hemipterus</tp:taxon-name-part></tp:taxon-name></italic> (Illiger) (<bold>12, 15, 18</bold>) male: aedeagus in ventral (<bold>10–12</bold>) and lateral (<bold>13–15</bold>) views female: genital segments, dorsal part (<bold>16–18</bold>) in ventral view. Scale bars: 0.1 mm.</p></caption><graphic xmlns:xlink="http://www.w3.org/1999/xlink" xlink:href="zookeys-1056-017-g004.jpg" position="float" orientation="portrait" xlink:type="simple" id="oo_578546.jpg"><uri content-type="original_file" xlink:type="simple">https://binary.pensoft.net/fig/578546</uri></graphic></fig><fig id="F9" position="float" orientation="portrait"><object-id xmlns:xlink="http://www.w3.org/1999/xlink" content-type="doi" xlink:type="simple">10.3897/zookeys.1056.66553.figure41</object-id><object-id xmlns:xlink="http://www.w3.org/1999/xlink" content-type="arpha" xlink:type="simple">3DB5EA6D-4403-5ABD-864D-147815FD8810</object-id><label>Figure 41.</label><caption><p>Distribution map in China of <italic><tp:taxon-name><tp:taxon-name-part taxon-name-part-type="genus" reg="Megarthrus">Megarthrus</tp:taxon-name-part><tp:taxon-name-part taxon-name-part-type="species" reg="dentipes">dentipes</tp:taxon-name-part></tp:taxon-name></italic> Bernhauer, <italic><tp:taxon-name><tp:taxon-name-part taxon-name-part-type="genus" reg="Megarthrus">M.</tp:taxon-name-part><tp:taxon-name-part taxon-name-part-type="species" reg="flavolimbatus">flavolimbatus</tp:taxon-name-part></tp:taxon-name></italic> Cameron, <italic><tp:taxon-name><tp:taxon-name-part taxon-name-part-type="genus" reg="Megarthrus">M.</tp:taxon-name-part><tp:taxon-name-part taxon-name-part-type="species" reg="hemipterus">hemipterus</tp:taxon-name-part></tp:taxon-name></italic> (Illiger) and <italic><tp:taxon-name><tp:taxon-name-part taxon-name-part-type="genus" reg="Megarthrus">Megarthrus</tp:taxon-name-part><tp:taxon-name-part taxon-name-part-type="species" reg="panda">panda</tp:taxon-name-part></tp:taxon-name></italic> sp. nov. Scale bar: 300 km.</p></caption><graphic xmlns:xlink="http://www.w3.org/1999/xlink" xlink:href="zookeys-1056-017-g009.jpg" position="float" orientation="portrait" xlink:type="simple" id="oo_578551.jpg"><uri content-type="original_file" xlink:type="simple">https://binary.pensoft.net/fig/578551</uri></graphic></fig></tp:treatment-sec><ref-list><ref id="B4"><mixed-citation xmlns:xlink="http://www.w3.org/1999/xlink" xlink:type="simple"><person-group><name name-style="western"><surname>Cuccodoro</surname><given-names>G</given-names></name></person-group> (<year>2003</year>) <article-title>A revision of <italic><tp:taxon-name><tp:taxon-name-part taxon-name-part-type="genus">Megarthrus</tp:taxon-name-part></tp:taxon-name></italic> Curtis of India, Nepal and Sri Lanka (<tp:taxon-name><tp:taxon-name-part taxon-name-part-type="order">Coleoptera</tp:taxon-name-part></tp:taxon-name>, <tp:taxon-name><tp:taxon-name-part taxon-name-part-type="family">Staphylinidae</tp:taxon-name-part></tp:taxon-name>, <tp:taxon-name><tp:taxon-name-part taxon-name-part-type="subfamily">Proteininae</tp:taxon-name-part></tp:taxon-name>).</article-title> In: <person-group><name name-style="western"><surname>Cuccodoro</surname><given-names>G</given-names></name><name name-style="western"><surname>Leschen</surname><given-names>RAB</given-names></name></person-group> (<role>Eds</role>) <issue-title>Systematics of Coleoptera: Papers celebrating the retirement of Ivan Löbl.</issue-title><source>Memoirs on Entomology, International, Gainesville (Vol. 17)</source>, <fpage>359</fpage>–<lpage>455</lpage>.</mixed-citation></ref><ref id="B5"><mixed-citation xmlns:xlink="http://www.w3.org/1999/xlink" xlink:type="simple"><person-group><name name-style="western"><surname>Cuccodoro</surname><given-names>G</given-names></name></person-group> (<year>2011</year>) <article-title><italic><tp:taxon-name><tp:taxon-name-part taxon-name-part-type="genus">Megarthrus</tp:taxon-name-part></tp:taxon-name></italic> of Taiwan, with notes on phylogenetic relationships within the genus (<tp:taxon-name><tp:taxon-name-part taxon-name-part-type="order">Coleoptera</tp:taxon-name-part></tp:taxon-name>: <tp:taxon-name><tp:taxon-name-part taxon-name-part-type="family">Staphylinidae</tp:taxon-name-part></tp:taxon-name>: <tp:taxon-name><tp:taxon-name-part taxon-name-part-type="subfamily">Proteininae</tp:taxon-name-part></tp:taxon-name>).</article-title><source>Studies and reports, taxonomical Series</source><volume>7</volume>(<issue>1–2</issue>): <fpage>25</fpage>–<lpage>92</lpage>.</mixed-citation></ref></ref-list></tp:taxon-treatment>
