# Supplementary material for: Megarthrus of China. Part 4. The M.hemipterus complex (Coleoptera, Staphylinidae, Proteininae), with description of a new species from Yunnan Province
Source: Zookeys. 2021 Aug 17;1056:17–34. doi: 10.3897/zookeys.1056.66553 (PMC8384827; doi:10.3897/zookeys.1056.66553)
Supplement: XML Treatment for Megarthrus hemipterus [file zookeys.1056.66553-treatment3.xml]

<!DOCTYPE tp:taxon-treatment
  PUBLIC "-//TaxonX//DTD Taxonomic Treatment Publishing DTD v0 20100105//EN" "tax-treatment-NSO.dtd">
<tp:taxon-treatment xmlns:tp="http://www.plazi.org/taxpub"><tp:treatment-meta><kwd-group><label>Taxon classification</label><kwd><named-content xmlns:xlink="http://www.w3.org/1999/xlink" content-type="kingdom">Animalia</named-content></kwd><kwd><named-content xmlns:xlink="http://www.w3.org/1999/xlink" content-type="order">Coleoptera</named-content></kwd><kwd><named-content xmlns:xlink="http://www.w3.org/1999/xlink" content-type="family">Staphylinidae</named-content></kwd></kwd-group><mixed-citation publication-type="journal"><person-group><name><surname>Liu</surname><given-names>Zhiping</given-names></name><name><surname>Cuccodoro</surname><given-names>Giulio</given-names></name></person-group><article-title><italic><tp:taxon-name><tp:taxon-name-part taxon-name-part-type="genus" reg="Megarthrus">Megarthrus</tp:taxon-name-part></tp:taxon-name></italic> of China. Part 4. The <italic><tp:taxon-name><tp:taxon-name-part taxon-name-part-type="genus" reg="Megarthrus">M.</tp:taxon-name-part><tp:taxon-name-part taxon-name-part-type="species" reg="hemipterus">hemipterus</tp:taxon-name-part></tp:taxon-name></italic> complex (<tp:taxon-name><tp:taxon-name-part taxon-name-part-type="order">Coleoptera</tp:taxon-name-part></tp:taxon-name>, <tp:taxon-name><tp:taxon-name-part taxon-name-part-type="family">Staphylinidae</tp:taxon-name-part></tp:taxon-name>, <tp:taxon-name><tp:taxon-name-part taxon-name-part-type="subfamily">Proteininae</tp:taxon-name-part></tp:taxon-name>), with description of a new species from Yunnan Province</article-title><source>Zookeys</source><day>17</day><month>8</month><year>2021</year><volume>1056</volume><fpage>17</fpage><lpage>34</lpage><pub-id pub-id-type="doi">10.3897/zookeys.1056.66553</pub-id></mixed-citation></tp:treatment-meta><tp:nomenclature><tp:taxon-name>
            <object-id xmlns:xlink="http://www.w3.org/1999/xlink" content-type="arpha" xlink:type="simple">602F4690-1850-57AF-B7C0-3D6DE2D14DA1</object-id>
            <tp:taxon-name-part taxon-name-part-type="genus" reg="Megarthrus">Megarthrus</tp:taxon-name-part>
            <tp:taxon-name-part taxon-name-part-type="species" reg="hemipterus">hemipterus</tp:taxon-name-part>
          </tp:taxon-name><tp:taxon-authority>(Illiger, 1794)</tp:taxon-authority><xref ref-type="fig" rid="F3">Figs 7–9</xref><xref ref-type="fig" rid="F4">, 12</xref><xref ref-type="fig" rid="F4">, 15</xref><xref ref-type="fig" rid="F4">, 18</xref><xref ref-type="fig" rid="F9">, 41</xref><tp:nomenclature-citation-list><tp:nomenclature-citation><tp:taxon-name>
                <tp:taxon-name-part taxon-name-part-type="genus" reg="Silpha">Silpha</tp:taxon-name-part>
                <tp:taxon-name-part taxon-name-part-type="species" reg="hemiptera">hemiptera</tp:taxon-name-part>
              </tp:taxon-name><comment>Illiger, 1794: 597; <xref ref-type="bibr" rid="B3">Cuccodoro 1996</xref>: 485 (new synonymy, Japanese records); <xref ref-type="bibr" rid="B6">Cuccodoro and Löbl 1997</xref> (synonymic framework, detailed redescription, general distribution, the first record for China); <xref ref-type="bibr" rid="B7">Cuccodoro et al. 2011</xref> (synonymic framework, photograph of dorsal habitus, records in Korea).</comment></tp:nomenclature-citation></tp:nomenclature-citation-list></tp:nomenclature><tp:treatment-sec sec-type="diagnosis" id="SECID0EGYAE"><title>Diagnosis.</title><p>For detailed morphology see <xref ref-type="bibr" rid="B6">Cuccodoro and Löbl (1997)</xref>. Combined length of head, pronotum, and elytra 1.6–1.9 mm; maximal pronotal width = 0.9–1.1 mm. Body and appendages (Figs <xref ref-type="fig" rid="F3">7–9</xref>) rust brown; head markedly darker with frons slightly paler than vertex. Anterior frontal margin slightly carinate, evenly convex in dorsal view.</p><fig id="F3" position="float" orientation="portrait"><object-id xmlns:xlink="http://www.w3.org/1999/xlink" content-type="doi" xlink:type="simple">10.3897/zookeys.1056.66553.figures7-9</object-id><object-id xmlns:xlink="http://www.w3.org/1999/xlink" content-type="arpha" xlink:type="simple">D0C9C2F1-4752-516B-A1DC-8537AA090149</object-id><label>Figures 7–9.</label><caption><p><italic><tp:taxon-name><tp:taxon-name-part taxon-name-part-type="genus" reg="Megarthrus">Megarthrus</tp:taxon-name-part><tp:taxon-name-part taxon-name-part-type="species" reg="hemipterus">hemipterus</tp:taxon-name-part></tp:taxon-name></italic> (Illiger): habitus, male: dorsal <bold>7</bold> ventral <bold>8</bold> and lateral <bold>9</bold> views. Scale bar: 0.5 mm.</p></caption><graphic xmlns:xlink="http://www.w3.org/1999/xlink" xlink:href="zookeys-1056-017-g003.jpg" position="float" orientation="portrait" xlink:type="simple" id="oo_578545.jpg"><uri content-type="original_file" xlink:type="simple">https://binary.pensoft.net/fig/578545</uri></graphic></fig><p><bold><italic>Male</italic>.</bold> Protibia fairly straight and slightly enlarged toward apex, evenly, with adventral side markedly depressed transversely at middle. Mesotrochanter with about a dozen of peg-like setae arranged in two rows. Mesofemur slightly arcuate and slightly swollen. Mesotibia subangulate, bearing peg-like setae arranged in one row. Metatrochanter and metafemur slightly swollen; posterior margin of metatrochanter evenly arcuate; inner margin of metafemur slightly concave in ventral view, forming sharp ridge on entire length. Metatibia swollen, at middle forming conspicuous tooth-like process projecting above flattened apical portion of metatibia; metatibial peg-like setae arranged in 1–2 rows on apical third, the latter group of 15–20, discontinuously with more than 12 peg-like setae arranged in two rows on distal side of tooth-like process; proximal side of tooth-like process broad and flat, bearing 4–10 scattered peg-like setae. Aedeagus (Figs <xref ref-type="fig" rid="F4">12</xref>, <xref ref-type="fig" rid="F4">15</xref>) with ventral wall not narrowed at base and gradually narrowed to mucronate apex in ventral view, with ventral fairly straight to apex in lateral view.</p><p><bold><italic>Female</italic>.</bold> Gonocoxal plate with lateral portions of dorsobasal margin straight to middle portion forming small blunt process slightly projecting anterad. Dorsal part of genitalia with arcuate sclerite wider at middle (Fig. <xref ref-type="fig" rid="F4">18</xref>).</p><fig id="F4" position="float" orientation="portrait"><object-id xmlns:xlink="http://www.w3.org/1999/xlink" content-type="doi" xlink:type="simple">10.3897/zookeys.1056.66553.figures10-18</object-id><object-id xmlns:xlink="http://www.w3.org/1999/xlink" content-type="arpha" xlink:type="simple">87AEB1A3-001A-5588-98C3-B94648DA31E3</object-id><label>Figures 10–18.</label><caption><p><italic><tp:taxon-name><tp:taxon-name-part taxon-name-part-type="genus" reg="Megarthrus">Megarthrus</tp:taxon-name-part><tp:taxon-name-part taxon-name-part-type="species" reg="dentipes">dentipes</tp:taxon-name-part></tp:taxon-name></italic> Bernhauer (<bold>10, 13, 16</bold>) <italic><tp:taxon-name><tp:taxon-name-part taxon-name-part-type="genus" reg="Megarthrus">M.</tp:taxon-name-part><tp:taxon-name-part taxon-name-part-type="species" reg="flavolimbatus">flavolimbatus</tp:taxon-name-part></tp:taxon-name></italic> Cameron (<bold>11, 14, 17</bold>) <italic><tp:taxon-name><tp:taxon-name-part taxon-name-part-type="genus" reg="Megarthrus">M.</tp:taxon-name-part><tp:taxon-name-part taxon-name-part-type="species" reg="hemipterus">hemipterus</tp:taxon-name-part></tp:taxon-name></italic> (Illiger) (<bold>12, 15, 18</bold>) male: aedeagus in ventral (<bold>10–12</bold>) and lateral (<bold>13–15</bold>) views female: genital segments, dorsal part (<bold>16–18</bold>) in ventral view. Scale bars: 0.1 mm.</p></caption><graphic xmlns:xlink="http://www.w3.org/1999/xlink" xlink:href="zookeys-1056-017-g004.jpg" position="float" orientation="portrait" xlink:type="simple" id="oo_578546.jpg"><uri content-type="original_file" xlink:type="simple">https://binary.pensoft.net/fig/578546</uri></graphic></fig></tp:treatment-sec><tp:treatment-sec sec-type="comparisons" id="SECID0EG3AE"><title>Comparisons and diagnostic notes.</title><p>See above under <italic><tp:taxon-name><tp:taxon-name-part taxon-name-part-type="genus" reg="Megarthrus">M.</tp:taxon-name-part><tp:taxon-name-part taxon-name-part-type="species" reg="dentipes">dentipes</tp:taxon-name-part></tp:taxon-name></italic>.</p></tp:treatment-sec><tp:treatment-sec sec-type="material" id="SECID0EX3AE"><title>Material examined.</title><p>(4 specimens): <bold>China: Beijing</bold>: ca 1400 m, Dongling Mts, Xiaolongmen, Liu Lang Yu, <named-content xmlns:xlink="http://www.w3.org/1999/xlink" content-type="dwc:verbatimCoordinates" xlink:type="simple"><named-content content-type="geo-json" specific-use="{&#34;type&#34;:&#34;Point&#34;,&#34;coordinates&#34;:[115.430000,39.970000]}" id="NCID0EC4AE" xlink:type="simple">39.97N, 115.43E</named-content></named-content>, 15.vi.2001, leg. J. Cooter &amp; P. Hlavá, mixed woodland litter, 1 ♀ in <named-content xmlns:xlink="http://www.w3.org/1999/xlink" content-type="dwc:institutional_code" xlink:type="simple">MHNG</named-content>; <bold>Heilongjiang Prov.</bold>: “Süd-Mandshurei Chi-Kuan Shan, leg K. Rost”, 2 ♂ and 1 ♀ in <named-content xmlns:xlink="http://www.w3.org/1999/xlink" content-type="dwc:institutional_code" xlink:type="simple">FMNH</named-content>.</p></tp:treatment-sec><tp:treatment-sec sec-type="distribution" id="SECID0ET4AE"><title>Distribution and natural history.</title><p><italic><tp:taxon-name><tp:taxon-name-part taxon-name-part-type="genus" reg="Megarthrus">Megarthrus</tp:taxon-name-part><tp:taxon-name-part taxon-name-part-type="species" reg="hemipterus">hemipterus</tp:taxon-name-part></tp:taxon-name></italic> is the most widespread member of the genus, with records ranging from the United Kingdom in the West to China, South Korea, Japan, and Far East Russia in the East (<xref ref-type="bibr" rid="B3">Cuccodoro 1996</xref>; <xref ref-type="bibr" rid="B6">Cuccodoro and Löbl 1997</xref>; <xref ref-type="bibr" rid="B7">Cuccodoro et al. 2011</xref>). It occurs in a wide range of microhabitats (carrion, fungi, leaf litter, and various types of decaying organic matter); in South Korea it was abundantly collected from fresh and rotten fungi. The first record for China without precise locality data (<xref ref-type="bibr" rid="B6">Cuccodoro and Löbl 1997</xref>) refers to the three specimens cited here from Chi-Kuan Shan from the Max Bernhauer’s collection, housed in the <named-content xmlns:xlink="http://www.w3.org/1999/xlink" content-type="dwc:institutional_code" xlink:type="simple">FMNH</named-content>. The species, which occurs on most land masses surrounding the Sea of Japan, seems to reach its southern limit of extension in China in the Western Hills (Fig. <xref ref-type="fig" rid="F9">41</xref>), where it was collected in mid-April at 1400 m a. s. l. from mixed woodland litter on Mount Dongling (Beijing).</p></tp:treatment-sec><tp:treatment-sec><!--Section generated to contain objects referenced in tp:taxon-treatment.--><fig id="F9" position="float" orientation="portrait"><object-id xmlns:xlink="http://www.w3.org/1999/xlink" content-type="doi" xlink:type="simple">10.3897/zookeys.1056.66553.figure41</object-id><object-id xmlns:xlink="http://www.w3.org/1999/xlink" content-type="arpha" xlink:type="simple">3DB5EA6D-4403-5ABD-864D-147815FD8810</object-id><label>Figure 41.</label><caption><p>Distribution map in China of <italic><tp:taxon-name><tp:taxon-name-part taxon-name-part-type="genus" reg="Megarthrus">Megarthrus</tp:taxon-name-part><tp:taxon-name-part taxon-name-part-type="species" reg="dentipes">dentipes</tp:taxon-name-part></tp:taxon-name></italic> Bernhauer, <italic><tp:taxon-name><tp:taxon-name-part taxon-name-part-type="genus" reg="Megarthrus">M.</tp:taxon-name-part><tp:taxon-name-part taxon-name-part-type="species" reg="flavolimbatus">flavolimbatus</tp:taxon-name-part></tp:taxon-name></italic> Cameron, <italic><tp:taxon-name><tp:taxon-name-part taxon-name-part-type="genus" reg="Megarthrus">M.</tp:taxon-name-part><tp:taxon-name-part taxon-name-part-type="species" reg="hemipterus">hemipterus</tp:taxon-name-part></tp:taxon-name></italic> (Illiger) and <italic><tp:taxon-name><tp:taxon-name-part taxon-name-part-type="genus" reg="Megarthrus">Megarthrus</tp:taxon-name-part><tp:taxon-name-part taxon-name-part-type="species" reg="panda">panda</tp:taxon-name-part></tp:taxon-name></italic> sp. nov. Scale bar: 300 km.</p></caption><graphic xmlns:xlink="http://www.w3.org/1999/xlink" xlink:href="zookeys-1056-017-g009.jpg" position="float" orientation="portrait" xlink:type="simple" id="oo_578551.jpg"><uri content-type="original_file" xlink:type="simple">https://binary.pensoft.net/fig/578551</uri></graphic></fig></tp:treatment-sec><ref-list><ref id="B3"><mixed-citation xmlns:xlink="http://www.w3.org/1999/xlink" xlink:type="simple"><person-group><name name-style="western"><surname>Cuccodoro</surname><given-names>G</given-names></name></person-group> (<year>1996</year>) <article-title>Revision of the Japanese rove-beetles of the genus <italic><tp:taxon-name><tp:taxon-name-part taxon-name-part-type="genus">Megarthrus</tp:taxon-name-part></tp:taxon-name></italic> (<tp:taxon-name><tp:taxon-name-part taxon-name-part-type="order">Coleoptera</tp:taxon-name-part></tp:taxon-name>, <tp:taxon-name><tp:taxon-name-part taxon-name-part-type="family">Staphylinidae</tp:taxon-name-part></tp:taxon-name>, <tp:taxon-name><tp:taxon-name-part taxon-name-part-type="subfamily">Proteininae</tp:taxon-name-part></tp:taxon-name>).</article-title><source>Revue suisse de Zoologie</source><volume>103</volume>(<issue>2</issue>): <fpage>475</fpage>–<lpage>524</lpage>. <ext-link xlink:type="simple" ext-link-type="doi" xlink:href="10.5962/bhl.part.79957">https://doi.org/10.5962/bhl.part.79957</ext-link></mixed-citation></ref><ref id="B6"><mixed-citation xmlns:xlink="http://www.w3.org/1999/xlink" xlink:type="simple"><person-group><name name-style="western"><surname>Cuccodoro</surname><given-names>G</given-names></name><name name-style="western"><surname>Löbl</surname><given-names>I</given-names></name></person-group> (<year>1997</year>) <article-title>Revision of the Palaearctic rove-beetles of the genus <italic><tp:taxon-name><tp:taxon-name-part taxon-name-part-type="genus">Megarthrus</tp:taxon-name-part></tp:taxon-name></italic> Curtis (<tp:taxon-name><tp:taxon-name-part taxon-name-part-type="order">Coleoptera</tp:taxon-name-part></tp:taxon-name>: <tp:taxon-name><tp:taxon-name-part taxon-name-part-type="family">Staphylinidae</tp:taxon-name-part></tp:taxon-name>: <tp:taxon-name><tp:taxon-name-part taxon-name-part-type="subfamily">Proteininae</tp:taxon-name-part></tp:taxon-name>).</article-title><source>Journal of Natural History</source><volume>31</volume>: <fpage>1347</fpage>–<lpage>1415</lpage>. <ext-link xlink:type="simple" ext-link-type="doi" xlink:href="10.1080/00222939700770761">https://doi.org/10.1080/00222939700770761</ext-link></mixed-citation></ref><ref id="B7"><mixed-citation xmlns:xlink="http://www.w3.org/1999/xlink" xlink:type="simple"><person-group><name name-style="western"><surname>Cuccodoro</surname><given-names>G</given-names></name><name name-style="western"><surname>Kim</surname><given-names>HM</given-names></name><name name-style="western"><surname>Ahn</surname><given-names>KJ</given-names></name></person-group> (<year>2011</year>) <article-title><italic><tp:taxon-name><tp:taxon-name-part taxon-name-part-type="genus">Megarthrus</tp:taxon-name-part></tp:taxon-name></italic> of Korea, with description of a new species (<tp:taxon-name><tp:taxon-name-part taxon-name-part-type="order">Coleoptera</tp:taxon-name-part></tp:taxon-name>: <tp:taxon-name><tp:taxon-name-part taxon-name-part-type="family">Staphylinidae</tp:taxon-name-part></tp:taxon-name>: <tp:taxon-name><tp:taxon-name-part taxon-name-part-type="subfamily">Proteininae</tp:taxon-name-part></tp:taxon-name>).</article-title><source>The Canadian Entomologist</source><volume>143</volume>: <fpage>317</fpage>–<lpage>331</lpage>. <ext-link xlink:type="simple" ext-link-type="doi" xlink:href="10.4039/n11-004">https://doi.org/10.4039/n11-004</ext-link></mixed-citation></ref></ref-list></tp:taxon-treatment>
