# Supplementary material for: Megarthrus of China. Part 4. The M.hemipterus complex (Coleoptera, Staphylinidae, Proteininae), with description of a new species from Yunnan Province
Source: Zookeys. 2021 Aug 17;1056:17–34. doi: 10.3897/zookeys.1056.66553 (PMC8384827; doi:10.3897/zookeys.1056.66553)
Supplement: XML Treatment for Megarthrus panda [file zookeys.1056.66553-treatment4.xml]

<!DOCTYPE tp:taxon-treatment
  PUBLIC "-//TaxonX//DTD Taxonomic Treatment Publishing DTD v0 20100105//EN" "tax-treatment-NSO.dtd">
<tp:taxon-treatment xmlns:tp="http://www.plazi.org/taxpub"><tp:treatment-meta><kwd-group><label>Taxon classification</label><kwd><named-content xmlns:xlink="http://www.w3.org/1999/xlink" content-type="kingdom">Animalia</named-content></kwd><kwd><named-content xmlns:xlink="http://www.w3.org/1999/xlink" content-type="order">Coleoptera</named-content></kwd><kwd><named-content xmlns:xlink="http://www.w3.org/1999/xlink" content-type="family">Staphylinidae</named-content></kwd></kwd-group><mixed-citation publication-type="journal"><person-group><name><surname>Liu</surname><given-names>Zhiping</given-names></name><name><surname>Cuccodoro</surname><given-names>Giulio</given-names></name></person-group><article-title><italic><tp:taxon-name><tp:taxon-name-part taxon-name-part-type="genus" reg="Megarthrus">Megarthrus</tp:taxon-name-part></tp:taxon-name></italic> of China. Part 4. The <italic><tp:taxon-name><tp:taxon-name-part taxon-name-part-type="genus" reg="Megarthrus">M.</tp:taxon-name-part><tp:taxon-name-part taxon-name-part-type="species" reg="hemipterus">hemipterus</tp:taxon-name-part></tp:taxon-name></italic> complex (<tp:taxon-name><tp:taxon-name-part taxon-name-part-type="order">Coleoptera</tp:taxon-name-part></tp:taxon-name>, <tp:taxon-name><tp:taxon-name-part taxon-name-part-type="family">Staphylinidae</tp:taxon-name-part></tp:taxon-name>, <tp:taxon-name><tp:taxon-name-part taxon-name-part-type="subfamily">Proteininae</tp:taxon-name-part></tp:taxon-name>), with description of a new species from Yunnan Province</article-title><source>Zookeys</source><day>17</day><month>8</month><year>2021</year><volume>1056</volume><fpage>17</fpage><lpage>34</lpage><pub-id pub-id-type="doi">10.3897/zookeys.1056.66553</pub-id></mixed-citation></tp:treatment-meta><tp:nomenclature><tp:taxon-name>
            <object-id xmlns:xlink="http://www.w3.org/1999/xlink" content-type="arpha" xlink:type="simple">C8EE3A09-F60A-5DA7-BB1C-935EF88852DA</object-id>
            <tp:taxon-name-part taxon-name-part-type="genus" reg="Megarthrus">Megarthrus</tp:taxon-name-part>
            <tp:taxon-name-part taxon-name-part-type="species" reg="panda">panda</tp:taxon-name-part>
            <object-id xmlns:xlink="http://www.w3.org/1999/xlink" content-type="zoobank" xlink:type="simple">http://zoobank.org/536B7DD8-8691-4D7F-84AC-3BA210384AE1</object-id>
          </tp:taxon-name><tp:taxon-status xmlns:xlink="http://www.w3.org/1999/xlink" xlink:type="simple">sp. nov.</tp:taxon-status><xref ref-type="fig" rid="F5">Figs 19–21</xref><xref ref-type="fig" rid="F6">, 22–23</xref><xref ref-type="fig" rid="F7">, 24–32</xref><xref ref-type="fig" rid="F8">, 33–40</xref></tp:nomenclature><tp:treatment-sec sec-type="type material" id="SECID0EWAAG"><title>Type material.</title><p><bold><italic>Holotype</italic></bold> (♂): <bold>China: Yunnan Prov.</bold>: Jizu Shan <named-content xmlns:xlink="http://www.w3.org/1999/xlink" content-type="dwc:verbatimCoordinates" xlink:type="simple"><named-content content-type="geo-json" specific-use="{&#34;type&#34;:&#34;Point&#34;,&#34;coordinates&#34;:[100.210000,25.580000]}" id="NCID0EGBAG" xlink:type="simple">25.58N 100.21E</named-content></named-content>, 2500–2700 m, 6–10.vii.1994, leg. V. Kubáñ, in <named-content xmlns:xlink="http://www.w3.org/1999/xlink" content-type="dwc:institutional_code" xlink:type="simple">NHMB</named-content>. <bold><italic>Paratypes</italic></bold> (20): Same data as holotype, 1 ♂ and 1 ♀ in <named-content xmlns:xlink="http://www.w3.org/1999/xlink" content-type="dwc:institutional_code" xlink:type="simple">NHMB</named-content>, 1 ♂ and 1 ♀ in <named-content xmlns:xlink="http://www.w3.org/1999/xlink" content-type="dwc:institutional_code" xlink:type="simple">MHNG</named-content>; <bold>China: Yunnan Prov.</bold>: NE Kunming, <named-content xmlns:xlink="http://www.w3.org/1999/xlink" content-type="dwc:verbatimCoordinates" xlink:type="simple"><named-content content-type="geo-json" specific-use="{&#34;type&#34;:&#34;Point&#34;,&#34;coordinates&#34;:[102.896944,25.143056]}" id="NCID0ECCAG" xlink:type="simple">25°08'35"N, 102°53'49"E</named-content></named-content>, 2320 m, 13.viii.2014, leg. M. Schülke [CH14–06], mixed forest with alder, oak and pine, litter and mushrooms, sifted, 2 ♂ and 3 ♀ in <abbrev xmlns:xlink="http://www.w3.org/1999/xlink" xlink:title="Michael Schülke collection (Museum für Naturkunde Berlin, Germany)" id="ABBRID0EHCAG" xlink:type="simple">cSch</abbrev>, 1 ♂ and 1 ♀ in <named-content xmlns:xlink="http://www.w3.org/1999/xlink" content-type="dwc:institutional_code" xlink:type="simple">MHNG</named-content> &amp; 1 ♂ and 1 ♀ in <abbrev xmlns:xlink="http://www.w3.org/1999/xlink" content-type="institution" xlink:title="Institute of Entomology, College of Plant Protection, Southwest University, Chongqing, China" id="ABBRID0EQCAG" xlink:type="simple">SWUC</abbrev>; NE Kunming, <named-content xmlns:xlink="http://www.w3.org/1999/xlink" content-type="dwc:verbatimCoordinates" xlink:type="simple"><named-content content-type="geo-json" specific-use="{&#34;type&#34;:&#34;Point&#34;,&#34;coordinates&#34;:[102.896667,25.144444]}" id="NCID0EYCAG" xlink:type="simple">25°08’40" N, 102°53’48"E</named-content></named-content>, 2290 m, 11.viii.2014, leg. M. Schülke [CH14–05], mixed deciduous forest with scattered pine trees, litter and mushrooms sifted, 1 ♂ in <abbrev xmlns:xlink="http://www.w3.org/1999/xlink" xlink:title="Michael Schülke collection (Museum für Naturkunde Berlin, Germany)" id="ABBRID0E4CAG" xlink:type="simple">cSch</abbrev>; Dali Aut. Pref. Mão Jiao Shan, E pass, 58 km NE Dali, <named-content xmlns:xlink="http://www.w3.org/1999/xlink" content-type="dwc:verbatimCoordinates" xlink:type="simple"><named-content content-type="geo-json" specific-use="{&#34;type&#34;:&#34;Point&#34;,&#34;coordinates&#34;:[100.668056,25.944722]}" id="NCID0EEDAG" xlink:type="simple">25°56’41"N, 100°40’05"E</named-content></named-content>, 2525 m, 4.ix.2009, leg. M. Schülke [CH 09–26] secondary mixed forest, litter, moss &amp; mushrooms, sifted, 1 ♂ and 4 ♀ in <abbrev xmlns:xlink="http://www.w3.org/1999/xlink" xlink:title="Michael Schülke collection (Museum für Naturkunde Berlin, Germany)" id="ABBRID0EJDAG" xlink:type="simple">cSch</abbrev> &amp; 1 ♀ in <named-content xmlns:xlink="http://www.w3.org/1999/xlink" content-type="dwc:institutional_code" xlink:type="simple">MHNG</named-content>.</p></tp:treatment-sec><tp:treatment-sec sec-type="description" id="SECID0ESDAG"><title>Description.</title><p>Combined length of head, pronotum and elytra = 1.7–2.1 mm; maximal pronotal width = 0.9–1.3 mm. Body (Figs <xref ref-type="fig" rid="F5">19–21</xref>) predominantly chestnut brown, with pronotum usually slightly paler, frons slightly paler than vertex, and legs slightly paler than elytra. Anterior frontal margin slightly carinate, evenly convex in dorsal view. Antenna as in Fig. <xref ref-type="fig" rid="F8">36</xref>. Prothorax as in Figs <xref ref-type="fig" rid="F6">22</xref>, <xref ref-type="fig" rid="F6">23</xref>.</p><fig id="F5" position="float" orientation="portrait"><object-id xmlns:xlink="http://www.w3.org/1999/xlink" content-type="doi" xlink:type="simple">10.3897/zookeys.1056.66553.figures19-21</object-id><object-id xmlns:xlink="http://www.w3.org/1999/xlink" content-type="arpha" xlink:type="simple">58671581-4566-54EB-A72B-C1BA25E91642</object-id><label>Figures 19–21.</label><caption><p><italic><tp:taxon-name><tp:taxon-name-part taxon-name-part-type="genus" reg="Megarthrus">Megarthrus</tp:taxon-name-part><tp:taxon-name-part taxon-name-part-type="species" reg="panda">panda</tp:taxon-name-part></tp:taxon-name></italic> sp. nov.: habitus, male: dorsal <bold>19</bold> ventral <bold>20</bold>, and lateral <bold>21</bold> views. Scale bar: 0.5 mm.</p></caption><graphic xmlns:xlink="http://www.w3.org/1999/xlink" xlink:href="zookeys-1056-017-g005.jpg" position="float" orientation="portrait" xlink:type="simple" id="oo_578547.jpg"><uri content-type="original_file" xlink:type="simple">https://binary.pensoft.net/fig/578547</uri></graphic></fig><fig id="F6" position="float" orientation="portrait"><object-id xmlns:xlink="http://www.w3.org/1999/xlink" content-type="doi" xlink:type="simple">10.3897/zookeys.1056.66553.figures22-23</object-id><object-id xmlns:xlink="http://www.w3.org/1999/xlink" content-type="arpha" xlink:type="simple">784831DB-B1E5-54AC-AB33-88E9B223D492</object-id><label>Figures 22–23.</label><caption><p><italic><tp:taxon-name><tp:taxon-name-part taxon-name-part-type="genus" reg="Megarthrus">Megarthrus</tp:taxon-name-part><tp:taxon-name-part taxon-name-part-type="species" reg="panda">panda</tp:taxon-name-part></tp:taxon-name></italic> sp. nov., prothorax in dorsal <bold>22</bold> and ventral <bold>23</bold> views. Scale bar: 0.2 mm.</p></caption><graphic xmlns:xlink="http://www.w3.org/1999/xlink" xlink:href="zookeys-1056-017-g006.jpg" position="float" orientation="portrait" xlink:type="simple" id="oo_578548.jpg"><uri content-type="original_file" xlink:type="simple">https://binary.pensoft.net/fig/578548</uri></graphic></fig><p><bold><italic>Male</italic>.</bold> Protibia fairly straight and evenly expanding from base to apex; adventral side flattened. Mesotrochanter (Fig. <xref ref-type="fig" rid="F7">28</xref>) with about twenty peg-like setae grouped as a field. Mesofemur (Fig. <xref ref-type="fig" rid="F7">28</xref>) slightly arcuate and slightly swollen. Mesotibia (Fig. <xref ref-type="fig" rid="F7">27</xref>) subangulate, bearing peg-like setae arranged in two rows. Metatrochanter and metafemur (Fig. <xref ref-type="fig" rid="F7">29</xref>) markedly swollen; posterior margin of metatrochanter broadly rectangular; posterior margin of metafemur concave in ventral view, forming sharp ridge on half length. Metatibia (Fig. <xref ref-type="fig" rid="F7">26</xref>) swollen, with adventral side flattened and broadly emarginated on apical two-thirds; metatibial peg-like setae grouped as a field on apical quarter with additional peg-like setae arranged in scattered row bordering each side of emargination. Abdominal tergite VIII as in Figs <xref ref-type="fig" rid="F7">30</xref>, <xref ref-type="fig" rid="F7">31</xref>; abdominal sternite VIII in Fig. <xref ref-type="fig" rid="F7">32</xref>; hemitergites IX as in Fig. <xref ref-type="fig" rid="F8">39</xref>. Aedeagus (Figs <xref ref-type="fig" rid="F7">24</xref>, <xref ref-type="fig" rid="F7">25</xref>) with ventral wall strongly narrowed at apical third in ventral view, with ventral outline markedly sinuate to slender apex strongly recurved ventrally in lateral view.</p><fig id="F7" position="float" orientation="portrait"><object-id xmlns:xlink="http://www.w3.org/1999/xlink" content-type="doi" xlink:type="simple">10.3897/zookeys.1056.66553.figures24-32</object-id><object-id xmlns:xlink="http://www.w3.org/1999/xlink" content-type="arpha" xlink:type="simple">AAF43242-5CCA-51DC-8740-B5C893C2A369</object-id><label>Figures 24–32.</label><caption><p><italic><tp:taxon-name><tp:taxon-name-part taxon-name-part-type="genus" reg="Megarthrus">Megarthrus</tp:taxon-name-part><tp:taxon-name-part taxon-name-part-type="species" reg="panda">panda</tp:taxon-name-part></tp:taxon-name></italic> sp. nov., aedeagus in ventral <bold>24</bold> and lateral <bold>25</bold> views; metatibiae <bold>26</bold> mesotibiae <bold>27</bold> mesotrochanter and mesofemur <bold>28</bold> metatrochanter and metafemur <bold>29</bold> tergite VIII in lateral <bold>30</bold> and ventral <bold>31</bold> views sternite VIII in ventral view <bold>32</bold>. Scale bar: 0.1 mm.</p></caption><graphic xmlns:xlink="http://www.w3.org/1999/xlink" xlink:href="zookeys-1056-017-g007.jpg" position="float" orientation="portrait" xlink:type="simple" id="oo_578549.jpg"><uri content-type="original_file" xlink:type="simple">https://binary.pensoft.net/fig/578549</uri></graphic></fig><p><bold><italic>Female</italic>.</bold> Abdominal tergite VIII as in Figs <xref ref-type="fig" rid="F8">37</xref>, <xref ref-type="fig" rid="F8">38</xref>. Valvifers as in Figs <xref ref-type="fig" rid="F8">34</xref>, <xref ref-type="fig" rid="F8">35</xref>. Gonocoxal plate (Figs <xref ref-type="fig" rid="F8">34</xref>, <xref ref-type="fig" rid="F8">35</xref>) with lateral portions of dorsobasal margin oblique to median portion truncate, markedly projecting anterad. Dorsal part of genitalia (Fig. <xref ref-type="fig" rid="F8">33</xref>) with arcuate sclerite slightly wider at middle.</p><fig id="F8" position="float" orientation="portrait"><object-id xmlns:xlink="http://www.w3.org/1999/xlink" content-type="doi" xlink:type="simple">10.3897/zookeys.1056.66553.figures33-40</object-id><object-id xmlns:xlink="http://www.w3.org/1999/xlink" content-type="arpha" xlink:type="simple">5DD79F33-7306-57D9-80DB-A5548DC81DE3</object-id><label>Figures 33–40.</label><caption><p><italic><tp:taxon-name><tp:taxon-name-part taxon-name-part-type="genus" reg="Megarthrus">Megarthrus</tp:taxon-name-part><tp:taxon-name-part taxon-name-part-type="species" reg="panda">panda</tp:taxon-name-part></tp:taxon-name></italic> sp. nov., female genital segments, dorsal part in ventral view <bold>33</bold> and ventral part in dorsal <bold>34</bold> and lateral <bold>35</bold> views antenna <bold>36</bold> female tergite VIII in lateral <bold>37</bold> and dorsal <bold>38</bold> views male left hemitergite IX <bold>39</bold> female sternite VIII in ventral view <bold>40</bold>. Scale bar: 0.1 mm.</p></caption><graphic xmlns:xlink="http://www.w3.org/1999/xlink" xlink:href="zookeys-1056-017-g008.jpg" position="float" orientation="portrait" xlink:type="simple" id="oo_578550.jpg"><uri content-type="original_file" xlink:type="simple">https://binary.pensoft.net/fig/578550</uri></graphic></fig></tp:treatment-sec><tp:treatment-sec sec-type="comparisons" id="SECID0EKLAG"><title>Comparisons and diagnostic notes.</title><p><italic><tp:taxon-name><tp:taxon-name-part taxon-name-part-type="genus" reg="Megarthrus">Megarthrus</tp:taxon-name-part><tp:taxon-name-part taxon-name-part-type="species" reg="dentipes">dentipes</tp:taxon-name-part></tp:taxon-name></italic>, <italic><tp:taxon-name><tp:taxon-name-part taxon-name-part-type="genus" reg="Megarthrus">M.</tp:taxon-name-part><tp:taxon-name-part taxon-name-part-type="species" reg="flavolimbatus">flavolimbatus</tp:taxon-name-part></tp:taxon-name></italic>, <italic><tp:taxon-name><tp:taxon-name-part taxon-name-part-type="genus" reg="Megarthrus">M.</tp:taxon-name-part><tp:taxon-name-part taxon-name-part-type="species" reg="hemipterus">hemipterus</tp:taxon-name-part></tp:taxon-name></italic> and <italic><tp:taxon-name><tp:taxon-name-part taxon-name-part-type="genus" reg="Megarthrus">M.</tp:taxon-name-part><tp:taxon-name-part taxon-name-part-type="species" reg="panda">panda</tp:taxon-name-part></tp:taxon-name></italic> sp. nov. are the only members of the genus to have the anterior frontal margin carinate, the antennae bearing short and dense pubescence only on antennomeres 5–11, hemispherical eyes with the highest point above level of the vertex, the lateral sides of pronotum and elytra slightly deplanate, the prohypomera without a marked ridge, and the pubescence on abdominal tergites parallel. Within these species <italic><tp:taxon-name><tp:taxon-name-part taxon-name-part-type="genus" reg="Megarthrus">M.</tp:taxon-name-part><tp:taxon-name-part taxon-name-part-type="species" reg="panda">panda</tp:taxon-name-part></tp:taxon-name></italic> sp. nov. can be easily distinguished by the shape posterior legs of the males (Figs <xref ref-type="fig" rid="F7">26</xref>, <xref ref-type="fig" rid="F7">29</xref>). Its genitalia are also diagnostic, notably in the male by the aedeagal ventral wall strongly sinuate in lateral view (Fig. <xref ref-type="fig" rid="F7">25</xref>), and in the female by the arcuate dorsal genital sclerite slightly wider at middle in combination with the dorsobasal margin of the gonocoxal plate evenly narrowed to its truncate median portion projecting anterad (Fig. <xref ref-type="fig" rid="F8">34</xref>).</p></tp:treatment-sec><tp:treatment-sec sec-type="distribution" id="SECID0EXNAG"><title>Distribution and natural history.</title><p>The species is endemic to Yunnan Province (Fig. <xref ref-type="fig" rid="F9">41</xref>), where it was found at elevations ranging from 2290 to 2700 m a. s. l. from July to September by sifting leaf litter with mushrooms in mixed deciduous forests with alder, oak and pine.</p><fig id="F9" position="float" orientation="portrait"><object-id xmlns:xlink="http://www.w3.org/1999/xlink" content-type="doi" xlink:type="simple">10.3897/zookeys.1056.66553.figure41</object-id><object-id xmlns:xlink="http://www.w3.org/1999/xlink" content-type="arpha" xlink:type="simple">3DB5EA6D-4403-5ABD-864D-147815FD8810</object-id><label>Figure 41.</label><caption><p>Distribution map in China of <italic><tp:taxon-name><tp:taxon-name-part taxon-name-part-type="genus" reg="Megarthrus">Megarthrus</tp:taxon-name-part><tp:taxon-name-part taxon-name-part-type="species" reg="dentipes">dentipes</tp:taxon-name-part></tp:taxon-name></italic> Bernhauer, <italic><tp:taxon-name><tp:taxon-name-part taxon-name-part-type="genus" reg="Megarthrus">M.</tp:taxon-name-part><tp:taxon-name-part taxon-name-part-type="species" reg="flavolimbatus">flavolimbatus</tp:taxon-name-part></tp:taxon-name></italic> Cameron, <italic><tp:taxon-name><tp:taxon-name-part taxon-name-part-type="genus" reg="Megarthrus">M.</tp:taxon-name-part><tp:taxon-name-part taxon-name-part-type="species" reg="hemipterus">hemipterus</tp:taxon-name-part></tp:taxon-name></italic> (Illiger) and <italic><tp:taxon-name><tp:taxon-name-part taxon-name-part-type="genus" reg="Megarthrus">Megarthrus</tp:taxon-name-part><tp:taxon-name-part taxon-name-part-type="species" reg="panda">panda</tp:taxon-name-part></tp:taxon-name></italic> sp. nov. Scale bar: 300 km.</p></caption><graphic xmlns:xlink="http://www.w3.org/1999/xlink" xlink:href="zookeys-1056-017-g009.jpg" position="float" orientation="portrait" xlink:type="simple" id="oo_578551.jpg"><uri content-type="original_file" xlink:type="simple">https://binary.pensoft.net/fig/578551</uri></graphic></fig></tp:treatment-sec><tp:treatment-sec sec-type="etymology" id="SECID0E1PAG"><title>Etymology.</title><p><italic><tp:taxon-name><tp:taxon-name-part taxon-name-part-type="genus" reg="Megarthrus">Megarthrus</tp:taxon-name-part><tp:taxon-name-part taxon-name-part-type="species" reg="panda">panda</tp:taxon-name-part></tp:taxon-name></italic> sp. nov. shares the main body color and the forested mountains of Yunnan Province with its eponymous mammal the small <tp:taxon-name><tp:taxon-name-part taxon-name-part-type="genus" reg="Megarthrus"/><tp:taxon-name-part taxon-name-part-type="species" reg="panda">panda</tp:taxon-name-part></tp:taxon-name>, <italic><tp:taxon-name><tp:taxon-name-part taxon-name-part-type="genus" reg="Ailurus">Ailurus</tp:taxon-name-part><tp:taxon-name-part taxon-name-part-type="species" reg="fulgens">fulgens</tp:taxon-name-part></tp:taxon-name></italic> Cuvier, 1825. Noun in apposition.</p></tp:treatment-sec></tp:taxon-treatment>
